# Supplementary material for: Revealing Electrical and Mechanical Performances of Highly Oriented Electrospun Conductive Nanofibers of Biopolymers with Tunable Diameter
Source: Int J Mol Sci. 2021 Sep 24;22(19):10295. doi: 10.3390/ijms221910295 (PMC8509057; doi:10.3390/ijms221910295)
Supplement: Supplementary file 1 [file ijms-22-10295-s001.zip]

Archive with 1 entries (1 files):
- ijms-1344096-supplementary.pdf
